# Supplementary material for: The Effect of Music Distraction on Dental Anxiety During Invasive Dental Procedures in Children and Adults: A Meta-Analysis
Source: J Clin Med. 2024 Oct 29;13(21):6491. doi: 10.3390/jcm13216491 (PMC11546414; doi:10.3390/jcm13216491)
Supplement: Supplementary file 1 [file jcm-13-06491-s001.zip]

Archive with 1 entries (1 files):
- jcm-3151987-supplementary.7z
